# Supplementary material for: Atorvastatin at Reperfusion Reduces Myocardial Infarct Size in Mice by Activating eNOS in Bone Marrow-Derived Cells
Source: PLoS One. 2014 Dec 3;9(12):e114375. doi: 10.1371/journal.pone.0114375 (PMC4254980; doi:10.1371/journal.pone.0114375)
Supplement: Data S1 — Raw data of Figures 1 , 2 , 4 and Table 2 . (XLS) [file pone.0114375.s001.xls]

## Sheet: Raw data of Figure 1
B6+Vehicle
No.	A@R/LV	IF/A@R
1	38.9	65.2
2	31.6	67.1
3	38.3	64.4
4	37	48.5
5	39.7	68.6
6	33.5	51.6
7	45.1	57.1
8	42.2	68.1
9	30.2	64.9
B6+Atorvastatin
No.	A@R/LV	IF/A@R
1	41	45.8
2	33.3	57
3	40.9	49.5
4	37.9	61.2
5	29.3	56.6
6	45.4	53.8
7	45.8	44.6
8	37.6	41.3
9	47.3	50.4
10	41.3	43.7
eNOS KO+Vehicle
No.	A@R/LV	IF/A@R
1	42	66.8
2	40.8	73
3	37.5	72.2
4	34.2	59.1
5	36.5	59.4
6	40.9	63.4
7	39.6	59.3
eNOS KO + Atorvastatin
No.	A@R/LV	IF/A@R
1	41.1	72.3
2	44.6	70
3	38.4	64.5
4	43.7	75
5	42.6	69.6
6	35.2	68.4
7	40.5	64.5
8	47	61.3

## Sheet: Raw data of Figure 2
B6+Vehicle
No.	WBC(K/ml)	NE(K/ml)	LY(K/ml)	Hb(g/dL)	PLT(K/ml)
1	3.3	1.53	1.54	11.5	471
2	3.44	1.49	1.89	13.4	522
3	4.14	2.19	1.8	13.4	507
4	3.22	1.67	1.46	12.4	594
B6+Atorvastatin
No.	WBC(K/ml)	NE(K/ml)	LY(K/ml)	Hb(g/dL)	PLT(K/ml)
1	3.36	0.71	2.37	13.5	564
2	2.86	0.7	2	12.4	523
3	3.28	0.76	2.37	13	508
4	2.46	0.72	1.58	11.8	449
B6 Baseline
	WBC(k/ul)	NE	LY	Hb(g/dl)	PLT(K/ul)
1	3.5	0.38	2.94	12.9	918
2	4.24	0.68	3.45	12.6	639
3	8.4	1.44	6.28	12.7	796
4	5.76	0.76	4.81	13.4	785
eNOS KO + Vehicle
No.	WBC(K/ml)	NE(K/ml)	LY(K/ml)	Hb(g/dL)	PLT(K/ml)
1	2.76	0.18	2.26	12.8	747
2	2.74	0.53	1.98	12.4	663
3	3.2	0.4	2.4	12.7	683
4	3.46	0.4	2.68	12.6	637
eNOS KO + Atorvastatin
No.	WBC(K/ml)	NE(K/ml)	LY(K/ml)	Hb(g/dL)	PLT(K/ml)
1	2.58	0.56	1.88	13.8	630
2	2.68	0.89	1.54	12.9	721
3	2.14	0.35	1.54	12.1	705
4	2.78	0.36	2.18	11.6	695
eNOS KO Baseline
No.	WBC(K/ml)	NE(K/ml)	LY(K/ml)	Hb(g/dL)	PLT(K/ml)
1	6.16	0.29	5.54	12.7	941
2	7.22	0.23	6.74	12.6	922
3	4.96	0.37	4.41	12.9	967
4	4.7	0.35	4.25	12	742

## Sheet: Raw data of Table 2
B6/B6
	HR	SBP	DBP	mBP	LVSP	LVDP	(+)dP/dt	(-)dP/dt
1	520	93	66	75	93	8	6165	6015
2	470	95	71	79	95	8	6844	6795
3	390	92	64	73.3333	91	3	6825	6455
eNOS/B6
	HR	SBP	DBP	mBP	LVSP	LVDP	(+)dP/dt	(-)dP/dt
1	400	91	66	74.3333	91	10	5895	5482
2	440	97	70	79	96	5	6765	6555
3	460	95	69	77.6667	95	9	6470	6860
eNOS/eNOS
	HR	SBP	DBP	mBP	LVSP	LVDP	(+)dP/dt	(-)dP/dt
1	400	105	81	89	105	1	5920	6337
2	420	115	80	91.6667	106	7	7410	7451
3	430	115	83	93.6667	107	9	6720	6517
B6/eNOS
	HR	SBP	DBP	mBP	LVSP	LVDP	(+)dP/dt	(-)dP/dt
1	420	106	74	84.6667	113	8	7615	7485
2	420	105	70	81.6667	105	8	6822	7172
3	390	104	72	82.6667	106	4	7267	6845

## Sheet: Raw data of Figure 4
B6/B6+ vehicle
No.	A@R/LV	IF/A@R
1	37.6	40
2	34.7	59.3
3	33.9	25.2
4	36.6	53
5	44.1	46.4
6	45.5	56.4
7	47	47.6
8	40.4	46.9
9	44.6	56.1
B6/B6+Atorvastatin
No.	A@R/LV	IF/A@R
1	42.1	12.9
2	36.3	11.9
3	43.8	25.5
4	30.2	19.1
5	36.1	37.5
6	37.2	43.5
7	38.5	26.6
8	38.6	26.2
9	42.4	43.6
eNOS KO/B6+vehicle
No.	A@R/LV	IF/A@R
1	35.9	22.8
2	42.6	45.2
3	37.7	35.1
4	39.4	25.6
5	44.4	62.6
6	44.6	66.8
7	37.5	45.6
8	36.8	46.1
eNOS KO/B6+Atorvastatin
No.	A@R/LV	IF/A@R
1	33.1	49.8
2	42.2	48.9
3	41.7	53.2
4	45.3	44.7
5	41	46.1
6	51.7	46
7	46.7	58.3
8	44	57.7
9	44.3	59.1
eNOS KO/KO+vehicle
No.	A@R/LV	IF/A@R
1	45.8	40.5
2	47.7	48.7
3	39.6	41.8
4	46.1	43
5	37.1	53.6
6	43	34
7	38.5	36.8
8	45.9	27.9
9	38.2	41.1
eNOS KO/KO+Atorvastatin
No.	A@R/LV	IF/A@R
1	41.2	45.2
2	30.7	40
3	39.6	37.4
4	49	40.2
5	47.1	49.6
6	34.8	34.9
7	46.4	49.5
8	40.2	35.9
9	45.1	58.2
B6/eNOS KO+vehicle
No.	A@R/LV	IF/A@R
1	47.6	34.6
2	26.3	33.2
3	25.3	39.2
4	41.4	41
5	47	58.5
6	44.1	55.7
7	41.5	51.2
8	45.6	59.3
B6/eNOS KO+Atorvastatin
No.	A@R/LV	IF/A@R
1	46.1	10.4
2	46	25.9
3	48.1	28.3
4	44.3	28.4
5	40.7	25.2
6	39.5	33.2
7	39.1	20.7
8	39.6	22.3
